# Supplementary material for: Clonal analysis and virulent traits of pathogenic extraintestinal Escherichia coli isolates from swine in China
Source: BMC Vet Res. 2012 Aug 21;8:140. doi: 10.1186/1746-6148-8-140 (PMC3514302; doi:10.1186/1746-6148-8-140)
Supplement: Additional file 1 — Table S1. [file 1746-6148-8-140-S1.xls]

## Sheet: Sheet1
	adk	fumc	gyrb	icd	mdh	purA	recA	ST	serotype	phylogenetic group	papA(717)	papC(501)	sfa/focDE(410)	afa/draBC(810)	kpsMTII(272)	iutA(302)	papEF(336)	papG allele I(461)	papG allele II(190)	papG allele III(258)	papG alleleⅡ0Ⅲ(1107)	sfaS(240)	focG(360)	bmaE(507)	gafD(952)	nfaE(287)	iha(827)	fimH(508)	cdtB(430)	cvaC(680)	hlyA(1177)	CNF1	kpsMTIII(392)	kpsMT K1(153)	kpsMT “K5”(159)	fyuA(880)	ireA(254)	irp2(320)	iron(665)	ibeA(170)	ompT(550)	traT(290)	iss(323)	tsh(824)	PAI(930)	origin of tissue	geograghic location
clonal complex 10
E14	10	11	4	8	8	8	2	ST10	O8	A	+	－	+	+	+	+	－	－	－	－	－	－	－	－	－	－	－	+	－	+	－	－	－	－	－	－	+	+	+	－	－	+	－	－	－	Lung	Zhejiang
E205	10	11	4	8	8	8	2	ST10	O66	A	+	+	+	+	－	+	－	－	－	－	－	－	－	－	－	＋	－	+	－	+	－	+	－	－	+	+	+	－	+	+	－	+	－	－	－	Lung	Hubei
E313	10	11	4	8	8	8	2	ST10	O101	A	+	－	+	－	+	+	－	－	－	－	－	+	－	－	－	－	－	+	－	+	－	－	－	－	－	+	+	－	+	－	－	+	－	－	－	Blood	Shandong
E62	10	11	4	8	8	8	2	ST10	O46/O143	A	－	－	+	+	+	+	－	－	－	－	－	－	－	－	－	－	－	+	－	+	－	－	－	－	+	－	+	－	+	－	－	+	+	－	－	Hydrops	Hunan
E83	10	11	4	8	8	8	2	ST10	O101	A	+	+	－	+	+	+	－	－	－	－	－	－	－	－	－	－	－	+	－	+	－	－	－	+	－	+	+	+	+	+	－	+	+	－	－	Lung	Henan
E90	10	11	4	8	8	8	2	ST10	O101	A	+	－	+	+	+	+	－	－	－	－	－	－	－	－	－	－	－	+	－	+	－	－	－	－	－	+	+	+	+	－	－	+	+	－	－	Brain	Hunan
E26	10	187	4	8	8	8	2	ST1691	O11	A	+	+	+	+	+	+	－	－	－	－	－	－	－	－	－	－	－	+	－	－	－	－	－	－	－	+	+	+	+	－	－	+	+	－	－	Lung	Fujian
E64	10	11	135	8	8	8	2	ST744	O101	A	+	－	+	－	+	+	－	－	－	－	－	－	－	－	－	－	－	+	－	－	－	+	－	－	+	－	+	－	+	+	－	+	－	－	－	Lung	Hunan
E74	10	11	4	8	8	8	91	ST1731	O143/O160	A	+	+	－	+	+	－	－	－	－	－	－	－	－	－	－	＋	－	+	－	+	－	+	－	－	－	－	－	－	+	+	－	+	－	－	－	Lung	Hubei
E338	10	11	4	12	8	8	2	ST218	O141	A	+	－	+	－	+	+	－	－	－	－	－	－	－	－	－	－	－	+	－	+	－	－	－	－	－	－	+	－	－	－	－	+	－	－	－	Lung	Henan
E346	56	11	4	8	8	8	2	ST520	O78	A	+	+	+	－	+	+	+	－	－	－	－	－	－	－	－	－	－	+	－	+	－	+	－	+	+	+	－	－	－	+	+	+	－	＋	－	Spleen	Hubei
E366	10	11	4	8	8	13	73	ST617	O8	A	－	+	+	－	+	－	－	－	－	－	－	+	－	－	－	－	－	－	－	－	+	－	－	－	－	+	－	+	+	－	－	+	－	－	+	Lung	Henan
E349	10	11	1	8	8	13	2	ST1702	O101	A	+	+	－	+	－	－	－	－	－	－	－	－	－	－	－	－	－	+	－	+	－	－	－	－	－	－	+	+	－	+	－	+	－	－	－	Lung	Hubei
E355	10	41	4	8	12	8	2	ST1696	O2/O161	A	+	－	+	－	－	+	－	－	－	－	－	－	－	－	－	－	－	+	－	+	－	+	－	－	+	－	+	－	+	+	－	+	+	＋	+	Pericardial sac	Hubei
E305	10	189	4	8	8	2	2	ST1290	NT	A	－	－	+	－	+	+	+	－	－	－	－	－	－	－	－	－	－	+	－	－	－	－	－	－	－	－	－	+	－	+	－	+	－	－	－	Blood	Shandong
E301	10	7	4	8	12	8	2	ST746	O8	A	+	－	－	－	+	+	－	－	－	－	－	－	－	－	+	－	－	+	－	－	－	－	+	－	－	－	+	－	－	－	－	+	－	－	－	Brain	Hubei
E312	10	7	4	8	12	8	2	ST746	O100	A	+	－	+	－	+	+	－	－	－	－	－	－	－	－	+	－	－	+	－	+	－	－	－	－	－	+	+	－	+	－	－	+	－	+	－	Lung	Shandong
E351	6	11	5	1	8	18	2	ST1688	O8	A	+	+	－	－	+	+	－	－	－	－	－	+	－	－	－	－	+	+	－	+	－	－	－	－	－	－	+	+	+	+	－	+	－	－	－	Brain	Henan
E227	56	7	5	1	8	18	2	ST478	O11	A	+	－	+	－	+	－	－	－	－	－	－	－	－	－	－	＋	－	+	－	－	－	－	－	－	－	－	－	－	－	－	－	+	+	－	－	Joint	Hunan
E37	6	7	5	1	8	18	2	ST206	O11	A	+	－	+	－	+	+	－	－	－	－	－	－	－	－	－	－	－	+	－	－	－	－	－	－	+	+	+	+	－	+	－	+	+	－	－	Lung	Hunan
E1	8	7	1	8	8	8	6	ST46	O8	A	+	－	+	－	+	+	－	－	－	－	－	－	－	－	－	－	－	+	－	+	－	－	+	+	+	－	－	+	+	+	－	+	+	－	－	Lung	Hubei
E20	8	7	1	8	8	8	6	ST46	O8	A	+	－	+	－	+	+	－	－	－	－	－	－	+	+	－	－	－	－	－	+	－	－	－	+	－	+	+	+	+	+	－	－	－	－	－	Lung	Hunan
E56	8	7	1	8	8	8	6	ST46	O9	A	+	－	+	－	－	+	－	－	－	－	－	－	－	－	－	－	－	+	－	－	－	－	－	－	－	+	+	+	－	－	+	+	+	－	－	Lung	Hubei
E385	8	7	1	8	8	8	6	ST46	O2	A	+	+	+	－	－	+	－	+	－	－	－	－	－	－	－	＋	－	－	－	－	－	－	－	－	－	+	－	+	－	+	+	+	－	－	－	Lung	Hubei
E111	64	7	1	8	8	8	6	ST871	O161	A	+	－	－	－	+	+	－	－	－	－	－	－	－	－	＋	＋	－	+	－	+	－	－	－	+	－	－	+	－	－	+	－	+	+	－	－	Lung	Jiangxi
E377	8	7	1	8	8	8	2	ST1412	O26	A	+	+	+	+	+	－	－	－	－	－	－	－	－	－	－	－	－	+	－	+	+	－	－	－	－	－	+	－	+	+	+	+	－	－	－	Lung	Hunan
clonal complex 58
E3	6	4	5	18	11	8	6	ST1642	O8	B1	－	+	+	－	+	+	－	－	－	－	－	－	－	－	－	－	－	+	－	+	－	+	－	－	－	－	+	－	+	+	－	+	+	－	－	Lung	Hubei
E95	6	4	33	16	11	8	6	ST224	O138/O87	B1	+	－	+	－	+	+	－	－	－	－	－	－	－	－	－	－	－	+	－	+	－	－	－	－	+	－	+	+	+	－	+	+	+	－	－	Lung	Hunan
E101	6	4	127	16	24	8	6	ST683	O8	B1	+	－	+	－	－	+	－	－	－	－	－	－	－	－	－	－	－	+	－	+	－	+	－	+	+	+	+	+	+	+	+	+	+	－	－	Spleen	Hubei
E93	6	4	127	16	24	8	6	ST683	O138	B1	+	－	+	－	+	－	－	－	－	－	－	－	－	－	－	＋	－	+	－	+	－	+	－	－	－	－	－	+	+	－	+	+	+	－	－	Spleen	Hubei
E17	6	4	4	16	24	8	14	ST58	O8	B1	+	－	+	+	－	－	－	－	－	－	－	－	+	－	－	－	－	+	－	－	－	－	－	－	－	+	+	+	－	+	+	+	+	－	－	Blood	Hubei
E55	6	4	4	16	24	8	14	ST58	O9	B1	－	+	+	－	+	+	－	－	－	－	－	－	－	－	－	＋	－	+	－	－	－	－	－	－	－	+	+	+	－	+	+	+	－	－	－	Lung	Hubei
E96	6	4	4	16	24	8	14	ST58	O138	B1	－	－	+	+－	+	+	－	－	－	－	－	－	－	－	－	－	－	+	－	+	－	+	－	－	－	+	+	+	+	+	+	+	+	－	－	Blood	Hunan
E317	6	19	33	26	11	8	6	ST602	O103/O128	B1	+	+	－	－	+	+	－	－	－	－	－	－	－	－	－	－	－	+	－	+	－	－	－	－	－	+	+	+	+	+	－	+	+	－	－	Kindey	Shandong
clonal complex 1687
E105	87	187	22	52	180	129	19	ST1687	O161	D	+	+	－	+	+	+	－	－	－	－	－	－	－	－	－	＋	－	+	－	+	－	－	－	+	+	－	－	+	+	－	－	+	+	－	－	Pericardial sac	Hubei
E279	87	187	22	52	180	129	19	ST1687	O40	D	－	＋	+	－	+	+	－	+	－	－	－	－	+	－	－	+	－	+	－	+	+	+	－	+	－	+	－	+	+	+	－	+	+	－	－	Lung	Hunan
E286	87	187	22	52	180	129	19	ST1687	O48	D	+	+	+	－	+	+	－	－	－	－	－	+	－	－	－	－	－	+	－	+	+	－	－	+	+	+	+	－	+	－	－	+	+	－	－	Liver	Hunan
E288	87	187	22	52	180	129	19	ST1687	NT	D	+	－	－	－	－	+	+	－	－	－	－	－	－	－	－	－	－	+	－	+	+	－	－	+	+	+	+	－	+	－	－	+	+	－	－	Pericardial sac	Hunan
E30	87	187	22	52	180	129	19	ST1687	O11	D	+	－	－	－	+	+	－	－	－	－	－	－	－	+	－	－	－	+	－	+	－	－	－	+	+	－	+	+	+	－	－	－	+	－	－	Pericardial sac	Hubei
E32	87	187	22	52	180	129	19	ST1687	O11	D	－	+	+	－	+	－	－	－	－	－	－	－	－	+	－	－	－	+	－	+	－	－	－	+	+	+	+	+	+	－	－	+	+	－	－	Brain	Hunan
E33	87	187	22	52	180	129	19	ST1687	O11	D	－	－	－	－	+	+	－	－	－	－	－	－	－	+	－	－	－	+	－	+	－	－	－	－	－	+	－	+	+	－	－	+	+	－	－	Brain	Hunan
E34	87	187	22	52	180	129	19	ST1687	O11	D	+	－	－	－	+	+	－	－	－	－	－	－	－	－	－	－	－	+	－	+	－	－	－	－	+	+	+	+	+	－	－	+	+	－	－	Pericardial sac	Hunan
E35	87	187	22	52	180	129	19	ST1687	O11	D	+	+	－	－	+	－	－	－	－	－	－	－	－	－	－	－	－	+	－	+	－	－	－	+	+	－	－	+	+	－	－	+	+	－	－	Spleen	Hunan
E36	87	187	22	52	180	129	19	ST1687	O11	D	－	－	－	－	+	+	－	－	－	－	－	－	－	－	－	－	－	+	－	+	－	－	－	+	+	－	－	+	－	－	－	+	－	－	－	Lung	Hunan
E38	87	187	22	52	180	129	19	ST1687	O11	D	+	－	+	－	+	+	－	－	－	－	－	－	－	－	－	－	+	+	－	+	－	－	－	－	－	－	－	+	+	－	－	+	+	－	－	Pericardial sac	Hunan
E39	87	187	22	52	180	129	19	ST1687	O11	D	+	－	－	－	+	+	－	－	－	－	－	－	－	－	－	－	－	+	－	+	－	－	－	+	+	+	+	+	+	－	+	+	+	－	－	Lung	Hunan
E40	87	187	22	52	180	129	19	ST1687	O11	D	+	－	－	－	+	+	－	－	－	－	－	－	－	－	－	－	－	+	－	+	－	－	－	+	+	－	+	－	+	－	+	+	+	－	－	Brain	Hunan
E41	87	187	22	52	180	129	19	ST1687	O11	D	+	－	+	－	+	－	－	－	－	－	－	－	－	－	－	－	－	+	－	+	－	－	－	+	+	+	+	－	+	－	－	+	－	－	－	Lung	Hunan
E342	87	187	22	52	180	129	19	ST1687	O11	D	－	－	－	－	+	+	－	－	－	－	－	－	－	－	－	－	－	+	－	+	－	－	－	+	+	－	+	－	+	－	－	+	－	－	－	Blood	Hunan
E59	87	187	22	52	180	129	19	ST1687	O11	D	+	－	－	－	+	+	－	－	－	－	－	－	－	－	－	＋	－	+	－	+	－	－	－	+	+	+	－	－	+	－	－	+	+	－	－	Blood	Hubei
E194	87	187	22	52	5	129	19	ST1697	NT	D	+	－	－	－	+	+	－	－	－	－	－	－	－	－	－	＋	－	+	－	+	+	－	+	+	+	+	+	－	+	－	－	+	+	－	－	Lung	Hunan
E27	87	41	22	52	180	129	19	ST1692	O11	D	+	+	－	+	+	+	－	－	－	－	－	－	－	+	－	－	－	+	+	+	－	－	－	+	+	+	+	+	－	－	－	+	+	－	+	Lung	Hubei
E31	87	7	22	52	180	129	19	ST1694	O11	D	+	－	－	－	+	+	－	－	－	－	－	－	－	+	－	－	－	+	－	+	－	－	－	+	+	+	+	+	+	－	－	+	+	－	－	Liver	Hubei
clonal complex 88
E24	6	4	12	1	20	12	7	ST88	O8	B2	－	+	－	－	+	+	+	－	+	－	＋	－	－	－	－	－	－	+	－	+	－	－	－	－	－	+	+	+	+	+	+	+	+	＋	－	Lung	Jiangxi
E314	6	4	12	1	20	12	7	ST88	O8	B2	－	+	+	－	+	+	+	－	+	－	+	+	－	－	+	－	－	+	－	+	－	－	－	－	－	+	+	+	+	+	+	+	+	+	－	Lung	Shandong
E106	6	4	12	1	20	18	7	ST410	NT	B2	－	－	－	+	+	－	－	－	－	－	－	+	－	－	－	－	+	+	－	+	－	－	－	+	+	－	+	+	+	+	－	+	+	－	－	Blood	Hunan
E138	6	4	12	1	20	18	7	ST410	O161	B2	+	+	+	－	－	+	－	－	－	－	－	－	－	－	－	－	－	+	－	+	－	－	－	－	+	－	－	+	+	+	－	+	+	－	－	Joint	Hubei
E128	6	4	12	1	20	8	7	ST90	O138	B2	＋	－	－	－	+	－	－	－	－	－	－	－	－	－	－	－	－	+	－	+	+	－	－	－	－	+	+	+	+	－	－	+	+	－	－	Blood	Beijing
E25	6	11	12	1	20	12	7	ST1690	O8	B2	+	+	－	－	－	+	－	－	－	－	－	－	－	－	－	－	－	+	－	+	－	－	－	－	－	+	+	+	+	+	+	+	+	+	＋	Pericardial sac	Jiangxi
Group 1
E318	43	41	15	18	11	7	6	ST101	O21	B1	－	－	+	+	+	+	－	－	－	－	－	－	－	－	－	+	－	+	－	+	－	－	－	－	－	+	+	+	－	+	+	+	+	+	－	Brain	Hubei
E66	43	41	15	18	11	7	6	ST101	O24	B1	+	+	+	－	+	－	+	－	+	－	＋	－	－	－	－	－	－	+	－	+	－	+	－	－	－	+	+	－	+	+	+	+	－	＋	－	Lung	Henan
E189	43	41	15	90	11	8	6	ST359	O11	B1	+	－	+	+	－	+	－	－	－	－	－	－	－	－	－	＋	－	+	－	+	－	－	－	－	－	－	+	－	+	+	+	+	+	－	－	Blood	Hunan
E214	43	41	15	90	11	8	6	ST359	O63/O83/O95	B1	－	+	+	－	+	+	－	－	－	－	－	－	－	－	－	+	－	+	+	+	－	－	－	－	+	+	+	－	+	+	－	+	－	－	－	Lung	Hunan
E99	43	41	15	90	11	8	6	ST359	O161	B1	+	－	+	－	+	+	－	－	－	－	－	－	－	－	－	＋	－	+	－	+	－	－	－	－	+	－	－	+	+	+	+	+	+	－	－	Pericardial sac	Hubei
Group 2
E110	92	4	87	96	70	58	2	ST648	O161	D	+	+	－	－	+	+	+	－	－	－	－	－	－	－	－	－	－	+	－	+	－	－	－	－	+	－	+	+	+	－	+	+	+	－	－	Lung	Jiangxi
E129	92	4	87	96	70	58	2	ST648	O50/O108	D	+	+	－	－	+	+	+	－	－	－	－	－	－	－	－	－	－	+	－	+	－	－	－	－	－	+	－	+	+	－	+	+	+	－	－	Spleen	Jiangxi
E219	92	4	87	96	70	58	2	ST648	O50	D	+	+	－	－	+	+	+	－	－	+	－	－	－	－	－	－	+	+	－	－	－	－	－	+	+	－	+	－	－	－	+	+	－	－	－	Lung	Hunan
E258	92	4	87	96	70	58	2	ST648	NT	D	+	+	－	－	+	+	+	－	－	－	－	－	－	－	－	－	－	+	－	+	－	－	－	－	+	+	+	+	+	+	+	+	+	+	+	Liver	Jiangxi
E257	92	4	208	96	70	58	2	ST1699	NT	D	+	+	－	－	+	+	+	－	－	－	+	－	－	－	－	－	－	+	+	+	－	－	－	－	+	－	+	－	+	－	+	+	+	+	－	Liver	Jiangxi
Group 3
E137	6	29	32	16	11	8	44	ST156	O161	B1	+	－	－	－	+	+	－	－	－	－	－	－	－	－	－	－	－	+	－	+	+	－	－	－	－	+	+	+	+	－	+	+	+	－	－	Lung	Hubei
E340	6	29	32	16	11	8	44	ST156	O143	B1	－	－	+	－	+	－	－	－	－	－	－	－	－	－	－	－	－	+	－	－	－	－	+	－	－	－	－	－	－	+	－	+	－	－	－	Brain	Shandong
E272	6	70	32	16	11	8	44	ST1700	NT	B1	－	－	+	－	+	+	+	－	－	－	－	－	－	－	－	－	－	+	－	－	+	－	－	－	－	+	+	－	+	－	+	+	+	－	－	Pericardial sac	Hunan
Singleton
E103	6	4	12	16	9	7	7	ST29	O161	B1	－	－	+	－	－	+	－	－	－	－	－	－	－	－	－	－	+	+	－	+	－	－	－	+	+	+	+	+	+	+	+	+	+	＋	－	Lung	Jiangxi
E75	6	31	5	28	1	1	2	ST57	NT	B2	+	－	－	－	+	+	－	－	－	－	－	－	－	－	－	－	+	+	－	+	－	－	－	－	+	－	+	－	+	－	+	+	－	＋	－	Joint	Hubei
E290	35	183	29	25	4	5	73	ST964	NT	B2	－	－	+	－	－	+	+	－	－	－	－	+	－	－	－	－	－	+	－	+	+	－	－	－	－	+	+	+	+	－	－	+	－	+	+	Lung	Hubei
E92	35	183	29	25	4	5	73	ST964	O138	B2	－	－	+	－	+	+	－	－	－	－	－	+	－	－	－	＋	－	+	－	+	－	－	－	+	－	+	+	+	+	+	+	+	+	＋	－	Lung	Hubei
E52	112	11	5	12	8	8	86	ST542	O9	D	+	－	+	－	－	+	－	－	－	－	－	－	－	－	－	－	－	+	－	－	－	+	－	－	－	－	－	－	－	－	－	+	+	－	－	Lung	Hubei
E285	176	118	5	18	9	47	14	ST1701	O24	B1	+	－	+	－	+	+	+	－	－	+	－	－	+	－	－	－	－	+	－	－	－	－	－	－	－	－	+	－	+	－	+	－	－	－	－	Blood	Hunan
E196	20	45	41	43	180	32	2	ST1698	O24	B2	+	－	－	－	－	+	－	－	－	－	－	－	+	－	－	＋	－	+	－	+	－	－	－	－	－	+	+	+	+	+	+	+	+	－	+	Lung	Hubei
E19	6	65	5	1	9	8	6	ST201	O8	B1	+	－	－	－	+	+	－	+	－	－	－	－	－	－	－	－	+	－	－	－	－	－	－	－	－	－	+	+	－	+	－	+	－	－	－	Lymph	Hubei
E300	6	65	5	1	9	8	6	ST201	NT	B1	－	－	+	－	+	+	－	－	－	+	－	－	－	－	+	－	－	+	－	+	－	－	－	－	－	+	+	－	+	+	－	+	－	－	－	Lymph	Hubei
NT: non－typable strain
related strains that do not form a clonal complex was assigned in a group
